# Supplementary material for: The Parallel Structure–Activity Relationship Screening of Three Compounds Identifies the Common Agonist Pharmacophore of Pyrrolidine Bis-Cyclic Guanidine Melanocortin-3 Receptor (MC3R) Small-Molecule Ligands
Source: Int J Mol Sci. 2023 Jun 14;24(12):10145. doi: 10.3390/ijms241210145 (PMC10299128; doi:10.3390/ijms241210145)
Supplement: Supplementary file 1 [file ijms-24-10145-s001.zip]

Archive with 1 entries (1 files):
- ijms-2352417-supplementary.pdf
